# Supplementary material for: Impact of Sample Preservation and Manipulation on Insect Gut Microbiome Profiling. A Test Case With Fruit Flies (Diptera, Tephritidae)
Source: Front Microbiol. 2019 Dec 13;10:2833. doi: 10.3389/fmicb.2019.02833 (PMC6923184; doi:10.3389/fmicb.2019.02833)
Supplement: TABLE S1 — Results of DNA barcoding identifications implemented on wild samples; identified species: Top matched species, Top%: highest similarity with the identified species, Low%: lowest similarity with the identified species. [file Table_1.XLSX]

## Sheet: Sheet1
Sample Code	Identified species	Top %	Low %	Sample Tube	Country	Province	Municipality	Site	Host (Scientific name)	Collection data	Speciem Info
AB48816636	Ceratitis capitata	100	99.5	2	Italy	Lecce	Cutrofiano	zio Augusto	Ficus carica	2016-08-01	larva-gut
AB48816637	Ceratitis capitata	100	99.45	2	Italy	Lecce	Cutrofiano	zio Augusto	Ficus carica	2016-08-01	larva-gut
AB48816638	Ceratitis capitata	100	99.5	2	Italy	Lecce	Cutrofiano	zio Augusto	Ficus carica	2016-08-01	larva-gut
AB48816639	Ceratitis capitata	100	99.39	2	Italy	Lecce	Cutrofiano	zio Augusto	Ficus carica	2016-08-01	larva-gut
AB48816640	Ceratitis capitata	100	99.45	2	Italy	Lecce	Cutrofiano	zio Augusto	Ficus carica	2016-08-01	larva-gut
AB48816641	Ceratitis capitata	100	99.39	2	Italy	Lecce	Cutrofiano	zio Augusto	Ficus carica	2016-08-01	larva-gut
AB48816643	Ceratitis capitata	100	99.39	2	Italy	Lecce	Cutrofiano	zio Augusto	Ficus carica	2016-08-01	larva-gut
AB48816649	Ceratitis capitata	100	99.34	2	Italy	Lecce	Cutrofiano	zio Augusto	Ficus carica	2016-08-01	larva-entire body
AB48816650	Ceratitis capitata	100	99.45	2	Italy	Lecce	Cutrofiano	zio Augusto	Ficus carica	2016-08-01	larva-entire body
AB48816651	Ceratitis capitata	100	99.34	2	Italy	Lecce	Cutrofiano	zio Augusto	Ficus carica	2016-08-01	larva-entire body
AB48816652	Ceratitis capitata	100	99.39	2	Italy	Lecce	Cutrofiano	zio Augusto	Ficus carica	2016-08-01	larva-entire body
AB48816653	Ceratitis capitata	100	99.39	2	Italy	Lecce	Cutrofiano	zio Augusto	Ficus carica	2016-08-01	larva-entire body
AB49115646	Ceratitis capitata	100	99.18	2	Italy	Lecce	Cutrofiano	zio Augusto	Ficus carica	2016-08-01	larva-gut
AB49115647	Ceratitis capitata	100	99.33	2	Italy	Lecce	Cutrofiano	zio Augusto	Ficus carica	2016-08-01	larva-gut
AB49115648	Ceratitis capitata	100	99.33	2	Italy	Lecce	Cutrofiano	zio Augusto	Ficus carica	2016-08-01	larva-gut
AB49115649	Ceratitis capitata	100	99.39	2	Italy	Lecce	Cutrofiano	zio Augusto	Ficus carica	2016-08-01	larva-gut
AB49115650	Ceratitis capitata	100	99.33	2	Italy	Lecce	Cutrofiano	zio Augusto	Ficus carica	2016-08-01	larva-gut
AB49115651	Ceratitis capitata	100	99.34	2	Italy	Lecce	Cutrofiano	zio Augusto	Ficus carica	2016-08-01	larva-gut
AB49115652	Ceratitis capitata	100	99.39	2	Italy	Lecce	Cutrofiano	zio Augusto	Ficus carica	2016-08-01	larva-gut
AB49115653	Ceratitis capitata	100	99.38	2	Italy	Lecce	Cutrofiano	zio Augusto	Ficus carica	2016-08-01	larva-gut
AB49115654	Ceratitis capitata	100	99.45	2	Italy	Lecce	Cutrofiano	zio Augusto	Ficus carica	2016-08-01	larva-gut
AB49115655	Ceratitis capitata	100	99.39	2	Italy	Lecce	Cutrofiano	zio Augusto	Ficus carica	2016-08-01	larva-entire body
AB49115656	Ceratitis capitata	100	99.39	2	Italy	Lecce	Cutrofiano	zio Augusto	Ficus carica	2016-08-01	larva-entire body
AB49115657	Ceratitis capitata	100	99.39	2	Italy	Lecce	Cutrofiano	zio Augusto	Ficus carica	2016-08-01	larva-entire body
AB49115658	Ceratitis capitata	100	99.39	2	Italy	Lecce	Cutrofiano	zio Augusto	Ficus carica	2016-08-01	larva-entire body
AB49115659	Ceratitis capitata	100	99.34	2	Italy	Lecce	Cutrofiano	zio Augusto	Ficus carica	2016-08-01	larva-entire body
AB49115660	Ceratitis capitata	100	99.39	2	Italy	Lecce	Cutrofiano	zio Augusto	Ficus carica	2016-08-01	larva-entire body
AB49115661	Ceratitis capitata	100	99.39	2	Italy	Lecce	Cutrofiano	zio Augusto	Ficus carica	2016-08-01	larva-entire body
AB49115662	Ceratitis capitata	100	99.39	2	Italy	Lecce	Cutrofiano	zio Augusto	Ficus carica	2016-08-01	larva-entire body
AB49115663	Ceratitis capitata	100	99.39	2	Italy	Lecce	Cutrofiano	zio Augusto	Ficus carica	2016-08-01	larva-entire body
AB49115664	Ceratitis capitata	100	99.39	2	Italy	Lecce	Cutrofiano	zio Augusto	Ficus carica	2016-08-01	larva-entire body
AB49115665	Ceratitis capitata	100	99.39	2	Italy	Lecce	Cutrofiano	zio Augusto	Ficus carica	2016-08-01	larva-entire body
AB49115666	Ceratitis capitata	100	99.39	2	Italy	Lecce	Cutrofiano	zio Augusto	Ficus carica	2016-08-01	larva-entire body
AB49115667	Ceratitis capitata	100	99.39	2	Italy	Lecce	Cutrofiano	zio Augusto	Ficus carica	2016-08-01	larva-entire body
AB49115668	Ceratitis capitata	100	99.34	2	Italy	Lecce	Cutrofiano	zio Augusto	Ficus carica	2016-08-01	larva-entire body
AB49115669	Ceratitis capitata	100	99.38	2	Italy	Lecce	Cutrofiano	zio Augusto	Ficus carica	2016-08-01	larva-entire body
